# Supplementary material for: Skin Symptoms That Appeared after Fixation with a Titanium Plate in a Jaw Deformity Patient Suffering from Palmoplantar Pustulosis: A Case Report
Source: Dent J (Basel). 2023 Nov 1;11(11):257. doi: 10.3390/dj11110257 (PMC10670456; doi:10.3390/dj11110257)
Supplement: Supplementary file 1 [file dentistry-11-00257-s001.zip]

Archive with 1 entries (1 files):
- dentistry-2599381-supplementary.pdf
